# Supplementary material for: Prevalence and diversity of avian haemosporidian parasites across islands of Milne Bay Province, Papua New Guinea
Source: Parasitol Res. 2022 Apr 1;121(6):1621–30. doi: 10.1007/s00436-022-07490-y (PMC9098550; doi:10.1007/s00436-022-07490-y)
Supplement: Supplementary file 1 — (CSV 14 kb) [file 436_2022_7490_MOESM1_ESM.csv]

Order	Family	Scientific Name	Common Name	Total Birds	#Inf					Haemoproteus			Plasmodium			Leucocytozoon			Nabwageta Island aka Tuboa Island	Tubetube Island	Ginetu Island	Kegawam Island	Minalai Island	Nuratu Island	Ubulak Island	Duchess Island	Noapoi Island aka Oliaveta Island	Eyon Island	Rara Island	Hummock Island	Haszard Island	Panamoti Island	Dawson Island	Dugemanu Island	Unovek Island-Budaduna Island	Wameya Island	Yanaba Island	Bagaman Island	Panapompom Island	Gawa Island	Vakuta Island	Normaby Island	Mainland
					Haemoproteus	Plasmodium	Leucocytozoon	No Infections Detected	Total Birds	Infection Prevalence	Lower Confidence Interval	Higher Confidence Interval	Infection Prevalence	Lower Confidence Interval	Higher Confidence Interval	Infection Prevalence	Lower Confidence Interval	Higher Confidence Interval	H/P/L/Total	H/P/L/Total	H/P/L/Total	H/P/L/Total	H/P/L/Total	H/P/L/Total	H/P/L/Total	H/P/L/Total	H/P/L/Total	H/P/L/Total	H/P/L/Total	H/P/L/Total	H/P/L/Total	H/P/L/Total	H/P/L/Total	H/P/L/Total	H/P/L/Total	H/P/L/Total	H/P/L/Total	H/P/L/Total	H/P/L/Total	H/P/L/Total	H/P/L/Total	H/P/L/Total	H/P/L/Total
Passeriformes	Acanthizidae	Gerygone magnirostris	Large-billed Gerygone	1	0	0	0	1	1	0	1.3	84.2	0	1.3	84.2	0	1.3	84.2	-	-	-	-	-	-	-	-	0/0/0/1	-	-	-	-	-	-	-	-	-	-	-	-	-	-	-	-
Accipitriformes	Accipitridae	Haliastur indus	Brahminy Kite	1	0	0	0	1	1	0	1.3	84.2	0	1.3	84.2	0	1.3	84.2	0/0/0/1	-	-	-	-	-	-	-	-	-	-	-	-	-	-	-	-	-	-	-	-	-	-	-	-
Pelecaniformes	Ardeida	Egretta sacra	Pacfic Reef-egret	1	0	0	0	1	1	0	1.3	84.2	0	1.3	84.2	0	1.3	84.2	0/0/0/1	-	-	-	-	-	-	-	-	-	-	-	-	-	-	-	-	-	-	-	-	-	-	-	-
Apodiformes	Apodidae	Collocalia esculenta	Glossy Swiftlet	29	0	2	0	27	29	0	0.1	11.6	6.9	2.1	22.1	0	0.1	11.6	-	-	-	-	-	-	-	-	-	-	-	-	-	-	-	0/0/0/6	-	-	-	-	-	0/2/0/23	-	-	-
Coraciiformes	Alcedinidae (Coraciiformes)	Melidora macrorrhina	Hook-billed Kingfisher	1	1	0	0	0	1	100	15.8	98.7	0	1.3	84.2	0	1.3	84.2	-	-	-	-	-	-	-	-	-	-	-	-	-	-	-	-	-	-	-	-	-	-	-	-	1/0/0/1
Coraciiformes	Alcedinidae (Coraciiformes)	Dacelo gaudichaud	Rufous-bellied Kookaburra	1	1	0	0	0	1	100	15.8	98.7	0	1.3	84.2	0	1.3	84.2	-	-	-	-	-	-	-	-	-	-	-	-	-	-	-	-	-	-	-	-	-	-	-	-	1/0/0/1
Coraciiformes	Alcedinidae (Coraciiformes)	Alcedo azurea	Azure Kingfisher	4	0	0	0	4	4	0	0.5	52.2	0	0.5	52.2	0	0.5	52.2	-	-	-	-	-	-	-	-	-	-	-	-	-	-	-	-	-	-	-	-	-	-	-	0/0/0/1	0/0/0/3
Coraciiformes	Alcedinidae (Coraciiformes)	Ceyx lepidus	Variable Dwarf Kingfisher	1	0	0	0	1	1	0	1.3	84.2	0	1.3	84.2	0	1.3	84.2	-	-	-	-	-	-	-	-	-	-	-	-	-	-	-	-	-	-	-	-	-	-	-	-	0/0/0/1
Charadriiformes	Scolopacidae	Calidris acuminata	Sharp-tailed Sandpiper	1	0	0	0	1	1	0	1.3	84.2	0	1.3	84.2	0	1.3	84.2	-	-	-	-	-	-	-	-	-	-	-	-	-	-	0/0/0/1	-	-	-	-	-	-	-	-	-	-
Psittaciformes	Cacatuidae (Psittaciformes)	Cacatua galerita	Sulphur-crested Cockatoo	2	0	0	0	2	2	0	0.8	70.8	0	0.8	70.8	0	0.8	70.8	-	-	-	-	-	-	-	-	-	-	-	-	-	-	-	-	-	-	-	-	0/0/0/1	-	0/0/0/1	-	-
Passeriformes	Cinclosomatidae	Ptilorrhoa caerulescens	Blue Jewel-babbler	3	1	1	0	1	3	33.3	6.8	80.6	33.3	6.8	80.6	0	0.6	60.2	-	-	-	-	-	-	-	-	-	-	-	-	-	-	-	-	-	-	-	-	-	-	-	-	1/1/0/3
Passeriformes	Colluricinclidae	Pseudorectes ferrugineus	Rusty Pitohui	3	2	0	0	1	3	66.7	19.4	93.2	0	0.6	60.2	0	0.6	60.2	-	-	-	-	-	-	-	-	-	-	-	-	-	-	-	-	-	-	-	-	-	-	-	-	2/0/0/3
Passeriformes	Pachycephalidae	Colluricincla megarhyncha	Little Shrikethrush	13	6	0	0	7	13	46.2	23	71.1	0	0.2	23.2	0	0.2	23.2	-	-	-	-	-	-	-	-	-	-	-	-	-	-	-	-	-	-	-	-	-	-	-	2/0/0/7	4/0/0/6
Passeriformes	Oriolidae	Pitohui uropygialis	Southern Variable Pitohui	1	0	0	1	0	1	0	1.3	84.2	0	1.3	84.2	100	15.8	98.7	-	-	-	-	-	-	-	-	-	-	-	-	-	-	-	-	-	-	-	-	-	-	-	-	0/0/1/1
Columbiformes	Columbidae (Columbiformes)	Ptilinopus pulchellus	Beautiful Fruit Dove	1	1	0	0	0	1	100	15.8	98.7	0	1.3	84.2	0	1.3	84.2	-	-	-	-	-	-	-	-	-	-	-	-	-	-	-	-	-	-	-	-	-	-	-	-	1/0/0/1
Columbiformes	Columbidae (Columbiformes)	Chalcophaps indica	Common Emerald Dove	23	2	0	0	21	23	8.7	2.7	27	0	0.1	14.2	0	0.1	14.2	-	-	-	-	-	1/0/0/3	-	1/0/0/2	0/0/0/1	-	-	0/0/0/6	-	-	-	-	-	0/0/0/1	0/0/0/2	0/0/0/4	0/0/0/3	-	-	0/0/0/1	-
Columbiformes	Columbidae (Columbiformes)	Ducula pistrinaria	Island Imperial-pigeon	7	1	0	0	6	7	14.3	3.2	52.7	0	0.3	36.9	0	0.3	36.9	0/0/0/2	-	0/0/0/1	0/0/0/1	-	-	-	-	-	-	1/0/0/2	-	-	-	-	-	-	0/0/0/1	-	-	-	-	-	-	-
Columbiformes	Columbidae (Columbiformes)	Ptilinopus rivoli	White-bibbed Fruit Dove	8	0	0	0	8	8	0	0.3	33.6	0	0.3	33.6	0	0.3	33.6	-	-	-	-	-	-	-	-	-	-	-	-	-	-	-	-	0/0/0/7	-	-	-	0/0/0/1	-	-	-	-
Columbiformes	Columbidae (Columbiformes)	Chalcophaps stephani	Stephan's Dove	4	0	0	0	4	4	0	0.5	52.2	0	0.5	52.2	0	0.5	52.2	-	-	-	-	-	-	-	-	-	-	-	-	-	-	-	-	-	-	-	-	-	-	-	-	0/0/0/4
Columbiformes	Columbidae (Columbiformes)	Ducula spilorrhoa	Torresian Imperial Pigeon	5	0	0	0	5	5	0	0.4	45.9	0	0.4	45.9	0	0.4	45.9	0/0/0/5	-	-	-	-	-	-	-	-	-	-	-	-	-	-	-	-	-	-	-	-	-	-	-	-
Columbiformes	Columbidae (Columbiformes)	Ducula bicolor	Pied Imperial Pigeon	1	0	0	0	1	1	0	1.3	84.2	0	1.3	84.2	0	1.3	84.2	-	0/0/0/1	-	-	-	-	-	-	-	-	-	-	-	-	-	-	-	-	-	-	-	-	-	-	-
Columbiformes	Columbidae (Columbiformes)	Gallicolumba rufigula	Cinnamon Ground-dove	1	0	0	0	1	1	0	1.3	84.2	0	1.3	84.2	0	1.3	84.2	-	-	-	-	-	-	-	-	-	-	-	-	-	-	-	-	-	-	-	-	-	-	-	-	0/0/0/1
Passeriformes	Cracticidae	Cracticus cassicus	Hooded Butcherbird	2	0	1	0	1	2	0	0.8	70.8	50	9.4	90.6	0	0.8	70.8	-	-	-	-	-	-	-	-	-	-	-	-	-	-	-	-	-	-	-	-	-	-	0/0/0/1	0/1/0/1	-
Passeriformes	Cracticidae	Cracticus quoyi	Black Butcherbird	1	1	0	1	0	1	100	15.8	98.7	0	1.3	84.2	100	15.8	98.7	-	-	-	-	-	-	-	-	-	-	-	-	-	-	-	-	-	-	-	-	-	-	-	-	1/0/0/1
Coraciiformes	Halcyonidae (Coraciiformes)	Halcyon saurophaga	Beach Kingfisher	1	0	0	0	1	1	0	1.3	84.2	0	1.3	84.2	0	1.3	84.2	-	-	-	-	-	-	-	-	-	-	-	-	-	-	-	-	0/0/0/1	-	-	-	-	-	-	-	-
Coraciiformes	Halcyonidae (Coraciiformes)	Todiramphus sancta	Sacred Kingfisher	7	1	0	0	6	7	14.3	3.2	52.7	0	0.3	36.9	0	0.3	36.9	-	-	-	-	-	0/0/0/1	-	1/0/0/1	0/0/0/1	-	-	-	-	0/0/0/1	-	-	0/0/0/1	0/0/0/1	-	-	-	-	-	0/0/0/1	-
Coraciiformes	Halcyonidae (Coraciiformes)	Syma torotoro	Yellow-billed Kingfisher	1	1	0	0	0	1	100	15.8	98.7	0	1.3	84.2	0	1.3	84.2	-	-	-	-	-	-	-	-	-	-	-	-	-	-	-	-	-	-	-	-	-	-	-	1/0/0/1	-
Coraciiformes	Halcyoninae (Coraciiformes)	Todiramphus chloris	Collared Kingfisher	21	2	2	0	17	21	9.5	2.9	29.2	9.5	2.9	29.2	0	0.1	15.4	-	-	-	0/0/0/1	0/0/0/3	-	0/0/0/4	0/1/0/1	-	0/0/0/1	2/0/0/4	0/0/0/1	-	0/0/0/2	0/0/0/1	-	-	-	-	-	0/1/0/3	-	-	-	-
Passeriformes	Dicruridae	Dicaeum pectorale	Olive-crowned flowerpecker	1	0	0	0	1	1	0	1.3	84.2	0	1.3	84.2	0	1.3	84.2	-	-	-	-	-	-	-	-	-	-	-	-	-	-	-	-	-	-	-	-	-	-	-	0/0/0/1	-
Passeriformes	Dicruridae	Dicrurus bracteatus	Spangled Drongo	15	4	1	0	10	15	26.7	11	52.4	6.7	1.6	30.2	0	0.2	20.6	-	-	-	-	-	-	-	-	-	-	-	-	-	-	-	-	-	-	-	-	-	-	3/1/0/12	1/0/0/3	-
Passeriformes	Hirundinidae	Hirundo tahitica	Tahiti Swallow	1	0	0	0	1	1	0	1.3	84.2	0	1.3	84.2	0	1.3	84.2	-	-	-	-	-	-	-	-	-	-	-	-	-	-	-	-	-	0/0/0/1	-	-	-	-	-	-	-
Charadriiformes	Laridae	Sterna sumatrana	Black-naped Tern	3	0	0	0	3	3	0	0.6	60.2	0	0.6	60.2	0	0.6	60.2	0/0/0/2	-	-	-	-	-	-	-	-	-	-	-	-	-	-	-	0/0/0/1	-	-	-	-	-	-	-	-
Charadriiformes	Laridae	Anous minutus	Black Noddy	6	1	0	0	5	6	16.7	3.7	57.9	0	0.4	41	0	0.4	41	1/0/0/4	-	-	-	-	-	-	-	-	-	-	-	-	-	-	-	-	-	0/0/0/2	-	-	-	-	-	-
Galliformes	Megapodiidae (Galliformes)	Megapodius freycinet	Dusky Megapode	4	0	0	0	4	4	0	0.5	52.2	0	0.5	52.2	0	0.5	52.2	-	0/0/0/1	-	-	-	-	-	0/0/0/1	-	-	-	-	-	-	-	0/0/0/1	-	-	0/0/0/1	-	-	-	-	-	-
Passeriformes	Melanocharitidae	Melanocharis nigra	Black Berrypecker	3	0	0	0	3	3	0	0.6	60.2	0	0.6	60.2	0	0.6	60.2	-	-	-	-	-	-	-	-	-	-	-	-	-	-	-	-	-	-	-	-	-	-	-	-	0/0/0/3
Passeriformes	Melanocharitidae	Oedistoma iliolophus	Dwarf Longbill	10	9	1	0	0	10	90	58.7	97.7	10	2.3	41.3	0	0.2	28.5	-	-	-	-	-	-	-	-	-	-	-	-	-	-	-	-	-	-	-	-	-	-	-	9/1/0/10	-
Passeriformes	Melanocharitidae	Oedistoma pygmaeum	Pygmy Longbill	1	1	0	0	0	1	100	15.8	98.7	0	1.3	84.2	0	1.3	84.2	-	-	-	-	-	-	-	-	-	-	-	-	-	-	-	-	-	-	-	-	-	-	-	0/1/0/1	-
Passeriformes	Melanocharitidae	Toxorhamphus novaeguineae	Yellow-bellied Longbill	1	0	0	0	1	1	0	1.3	84.2	0	1.3	84.2	0	1.3	84.2	-	-	-	-	-	-	-	-	-	-	-	-	-	-	-	-	-	-	-	-	-	-	-	-	0/0/0/1
Passeriformes	Meliphagidae	Meliphaga aruensis	Puff-backed Honeyeater	4	0	3	0	1	4	0	0.5	52.2	75	28.4	94.7	0	0.5	52.2	-	-	-	-	-	-	-	-	-	-	-	-	-	-	-	-	-	-	-	-	-	-	-	0/2/0/3	0/1/0/1
Passeriformes	Meliphagidae	Myzomela albigula	White-chinned Myzomela	17	5	0	0	12	17	29.4	13.3	53.5	0	0.1	18.5	0	0.1	18.5	-	-	-	-	-	-	-	-	-	-	1/0/0/2	-	0/0/0/1	3/0/0/12	-	-	-	-	-	-	1/0/0/2	-	-	-	-
Passeriformes	Meliphagidae	Melilestes megarhynchus	Long-billed Honeyeater	1	1	0	0	0	1	100	15.8	98.7	0	1.3	84.2	0	1.3	84.2	-	-	-	-	-	-	-	-	-	-	-	-	-	-	-	-	-	-	-	-	-	-	-	-	1/0/0/1
Passeriformes	Meliphagidae	Philemon buceroides	Helmeted Friarbird	6	2	1	0	3	6	33.3	9.9	71	16.7	3.7	57.9	0	0.4	41	-	-	-	-	-	-	-	-	-	-	-	-	-	-	-	-	-	-	-	-	-	-	2/1/0/5	0/0/0/1	-
Passeriformes	Meliphagidae	Xanthotis flaviventer	Tawny-breasted Honeyeater	2	0	1	0	1	2	0	0.8	70.8	50	9.4	90.6	0	0.8	70.8	-	-	-	-	-	-	-	-	-	-	-	-	-	-	-	-	-	-	-	-	-	-	-	0/1/0/1	0/0/0/1
Passeriformes	Meliphagidae	Gavicalis versicolor	Varied Honeyeater	12	2	0	0	10	12	16.7	5	45.4	0	0.2	24.7	0	0.2	24.7	-	-	-	1/0/0/9	-	-	-	1/0/0/2	-	-	-	0/0/0/1	-	-	-	-	-	-	-	-	-	-	-	-	-
Passeriformes	Monarchidae	Symposiachrus trivirgatus	Spectacled Monarch	24	3	2	0	19	24	12.5	4.5	31.2	8.3	2.5	26	0	0.1	13.7	-	-	-	-	-	-	-	-	-	-	-	-	0/0/0/4	0/1/0/14	-	-	-	-	-	-	3/1/0/6	-	-	-	-
Passeriformes	Monarchidae	Monarcha guttulus	Spot-winged Monarch	16	5	0	0	11	16	31.3	14.2	56	0	0.1	19.5	0	0.1	19.5	-	-	-	-	-	-	-	-	-	-	-	-	-	-	-	-	-	-	-	0/0/0/6	-	-	-	4/0/0/9	1/0/0/1
Passeriformes	Monarchidae	Myiagra cyanoleuca	Satin Flycatcher	1	0	0	0	1	1	0	1.3	84.2	0	1.3	84.2	0	1.3	84.2	-	-	-	-	-	-	-	-	-	-	-	-	-	-	-	-	-	0/0/0/1	-	-	-	-	-	-	-
Passeriformes	Monarchidae	Myiagra alecto	Shining Flycatcher	45	12	1	0	32	45	26.7	16	41.1	2.2	0.5	11.5	0	0.1	7.7	-	-	-	-	-	2/1/0/10	-	-	0/0/0/2	-	-	-	-	-	-	1/0/0/3	-	0/0/0/3	3/0/0/6	2/0/0/4	-	3/0/0/11	0/0/0/1	1/0/0/5	-
Passeriformes	Monarchidae	Monarcha cinerascens	Island Monarch	9	0	0	0	9	9	0	0.3	30.8	0	0.3	30.8	0	0.3	30.8	-	-	-	-	0/0/0/2	-	0/0/0/1	-	-	0/0/0/1	-	-	-	-	0/0/0/2	-	0/0/0/2	-	-	0/0/0/1	-	-	-	-	-
Passeriformes	Monarchidae	Monarcha melanopsis	Black-faced Monarch	1	0	0	0	1	1	0	1.3	84.2	0	1.3	84.2	0	1.3	84.2	-	-	-	-	-	-	-	-	-	-	-	-	-	-	-	-	-	-	-	-	-	-	-	0/0/0/1	-
Passeriformes	Monarchidae	Monarcha manadensis	Hooded Monarch	4	2	0	1	1	4	50	14.7	85.3	0	0.5	52.2	25	5.3	71.6	-	-	-	-	-	-	-	-	-	-	-	-	-	-	-	-	-	-	-	-	-	-	-	-	2/0/1/4
Passeriformes	Nectarinidae	Nectarinia jugularis	Yellow-bellied Sunbird	6	0	0	0	6	6	0	0.4	41	0	0.4	41	0	0.4	41	-	-	-	-	-	-	-	-	-	-	-	0/0/0/4	-	-	-	-	-	0/0/0/1	-	-	-	-	-	0/0/0/1	-
Passeriformes	Nectarinidae	Leptocoma aspasia	Black Sunbird	56	5	4	0	47	56	8.9	4	19.3	7.1	2.9	17	0	0	6.3	-	-	-	-	-	0/0/0/6	-	-	0/1/0/3	0/0/0/1	-	-	-	-	0/3/0/6	0/0/0/8	-	3/0/0/11	0/0/0/1	-	-	0/0/0/4	0/0/0/7	2/0/0/9	-
Passeriformes	Pachycephalidae	Pachycephala melanura	Mangrove Golden Whistler	19	6	0	0	13	19	31.6	15.4	54.3	0	0.1	16.8	0	0.1	16.8	-	-	-	-	-	-	-	2/0/0/8	-	-	0/0/0/1	0/0/0/4	-	-	-	-	-	-	-	1/0/0/2	3/0/0/3	-	-	-	0/0/0/1
Passeriformes	Pachycephalidae	Pachycephala pectoralis	Australian Golden Whistler	3	0	0	0	3	3	0	0.6	60.2	0	0.6	60.2	0	0.6	60.2	-	-	-	-	-	-	-	-	-	-	-	-	-	0/0/0/3	-	-	-	-	-	-	-	-	-	-	-
Passeriformes	Paradisaeidae	Manucodia comrii	Curl-crested Manucode	2	0	1	0	1	2	0	0.8	70.8	50	9.4	90.6	0	0.8	70.8	-	-	-	-	-	-	-	-	-	-	-	-	-	-	-	-	-	-	-	-	-	-	0/0/0/1	0/1/0/1	-
Passeriformes	Paradisaeidae	Cicinnurus regius	King Bird of Paradise	3	1	1	0	1	3	33.3	6.8	80.6	33.3	6.8	80.6	0	0.6	60.2	-	-	-	-	-	-	-	-	-	-	-	-	-	-	-	-	-	-	-	-	-	-	-	-	1/1/0/3
Galliformes	Phasianidae	Gallus gallus	Red Junglefowl	1	0	0	0	1	1	0	1.3	84.2	0	1.3	84.2	0	1.3	84.2	-	-	-	-	-	-	-	-	-	-	-	-	-	-	-	-	-	0/0/0/1	-	-	-	-	-	-	-
Passeriformes	Pittidae	Pitta sordida	Hooded Pitta	1	0	0	0	1	1	0	1.3	84.2	0	1.3	84.2	0	1.3	84.2	-	-	-	-	-	-	-	-	-	-	-	-	-	-	-	-	-	-	-	-	-	-	-	-	0/0/0/1
Psittaciformes	Psittacidae (Psittaciformes)	Eclectus roratus	Eclectus Parrot	1	0	0	0	1	1	0	1.3	84.2	0	1.3	84.2	0	1.3	84.2	-	0/0/0/1	-	-	-	-	-	-	-	-	-	-	-	-	-	-	-	-	-	-	-	-	-	-	-
Psittaciformes	Psittacidae (Psittaciformes)	Lorius hypoinochrous	Purple-bellied Lory	3	0	0	0	3	3	0	0.6	60.2	0	0.6	60.2	0	0.6	60.2	-	-	-	-	-	-	-	-	-	-	-	-	-	-	-	-	-	-	0/0/0/1	-	-	0/0/0/1	0/0/0/1	-	-
Psittaciformes	Psittacidae (Psittaciformes)	Trichoglossus haematodus	Coconut Lorikeet	4	0	0	0	4	4	0	0.5	52.2	0	0.5	52.2	0	0.5	52.2	-	-	-	-	0/0/0/1	-	0/0/0/2	-	-	-	-	-	-	-	-	-	0/0/0/1	-	-	-	-	-	-	-	-
Passeriformes	Ptilonorhynchidae	Ailuroedus buccoides	White-eared Catbird	3	2	0	1	0	3	66.7	19.4	93.2	0	0.6	60.2	33.3	6.8	80.6	-	-	-	-	-	-	-	-	-	-	-	-	-	-	-	-	-	-	-	-	-	-	-	-	2/0/1/3
Passeriformes	Rhipiduridae	Rhipidura threnothorax	Sooty Thicket-fantail	2	2	0	0	0	2	100	29.2	99.2	0	0.8	70.8	0	0.8	70.8	-	-	-	-	-	-	-	-	-	-	-	-	-	-	-	-	-	-	-	-	-	-	-	-	2/0/0/2
Passeriformes	Rhipiduridae	Rhipidura rufiventris	Northern Fantail	3	1	0	0	2	3	33.3	6.8	80.6	0	0.6	60.2	0	0.6	60.2	-	-	-	-	-	-	-	-	-	-	-	-	-	-	-	-	-	0/0/0/1	-	-	-	-	-	1/0/0/2	-
Passeriformes	Rhipiduridae	Rhipidura rufifrons	Rufous Fantail	21	5	0	0	16	21	23.8	10.7	45.4	0	0.1	15.4	0	0.1	15.4	-	-	-	-	-	-	-	0/0/0/3	-	-	0/0/0/1	1/0/0/2	2/0/0/3	0/0/0/7	-	-	-	-	-	-	2/0/0/5	-	-	-	-
Passeriformes	Rhipiduridae	Rhipidura leucothorax	White-bellied thicket fantail	1	0	0	0	1	1	0	1.3	84.2	0	1.3	84.2	0	1.3	84.2	-	-	-	-	-	-	-	-	-	-	-	-	-	-	-	-	-	-	-	-	-	-	-	-	0/0/0/1
Passeriformes	Rhipiduridae	Rhipidura leucophrys	Willie Wagtail	3	1	0	0	2	3	33.3	6.8	80.6	0	0.6	60.2	0	0.6	60.2	-	-	-	-	-	-	-	-	-	-	-	1/0/0/2	-	-	-	-	-	0/0/0/1	-	-	-	-	-	-	-
Passeriformes	Sturnidae	Aplonis metallica	Metallic Starling	44	11	0	0	33	44	25	14.6	39.5	0	0.1	7.9	0	0.1	7.9	-	0/0/0/2	-	-	-	-	-	-	1/0/0/1	-	-	-	-	-	4/0/0/15	-	-	1/0/0/1	1/0/0/9	-	-	0/0/0/2	4/0/0/12	-	0/0/0/2
Passeriformes	Sturnidae	Aplonis cantoroides	Singing Starling	9	0	0	1	8	9	0	0.3	30.8	0	0.3	30.8	11.1	2.5	44.5	-	-	-	-	-	0/0/0/2	-	0/0/0/1	0/0/0/1	-	-	0/0/01	-	-	-	-	0/0/0/1	-	0/0/0/2	0/0/1/1	-	-	-	-	-
Passeriformes	Zosteropidae	Zosterops atrifrons	Black-crowned White-eye	1	1	0	0	0	1	100	15.8	98.7	0	1.3	84.2	0	1.3	84.2	-	-	-	-	-	-	-	-	-	-	-	-	-	-	-	-	-	-	-	-	-	-	-	1/0/0/1	-
Passeriformes	Zosteropidae	Zosterops griseotinctus	Louisiade White-eye	81	24	2	0	55	81	29.6	20.8	40.4	2.5	0.8	8.5	0	0	4.4	-	-	0/0/0/2	0/0/0/1	-	-	-	1/0/0/3	0/0/0/7	0/0/0/1	5/0/0/10	6/1/0/22	3/0/0/7	8/1/0/20	-	-	-	-	-	-	1/0/0/8	-	-	-	-
	Total Individual Birds	Total Birds		599	125	25	4	445	599	125	25	4							1/0/0/15	0/0/0/5	0/0/0/3	1/0/0/12	0/0/0/6	3/1/0/22	0/0/0/7	6/1/0/22	1/1/0/17	0/0/0/4	9/0/0/20	8/1/0/43	5/0/0/15	11/3/0/59	4/3/0/25	1/0/0/18	0/0/0/14	4/0/0/24	4/0/0/24	3/0/1/18	10/2/0/32	3/2/0/41	9/2/0/41	22/7/0/61	20/3/3/51
