# Supplementary material for: Prevalence and diversity of avian haemosporidian parasites across islands of Milne Bay Province, Papua New Guinea
Source: Parasitol Res. 2022 Apr 1;121(6):1621–30. doi: 10.1007/s00436-022-07490-y (PMC9098550; doi:10.1007/s00436-022-07490-y)
Supplement: Supplementary file 2 — (CSV 6 kb) [file 436_2022_7490_MOESM2_ESM.csv]

			Haemoproteus		Plasmodium					Haemoproteus					Plasmodium
Parameter			Estimate	P	Estimate	P		Parameter		df		Parameter Estimate	p-value		df	Parameter Estimate	p-value
Random	Number of Birds Sampled							Random		71					71
Fixed								Number of individuals sampled
Species	Scientific Name	Common Name						Fixed
	Gerygone magnirostris	Large-billed gerygone	-27.26	1	0.59	1		Host Family
	Haliastur indus	Brahminy kite	-27.26	1	0.59	1			Accipitridae		-18.57		0.99			0	0.99
	Ceyx azureus	Azure kingfisher	-28.06	1	-0.21	1			Alcedinidae		0		1			-0.25	1
	Ceyx lepidus	Variable dwarf kingfisher	-27.26	1	0.59	1			Apodidae			17.47	0.99			17.96	1
	Dacelo gaudichaud	Rufous-bellied kookaburra	25.87	1	0.59	1			Aredidae			-2.54	1			0	0.99
	Melidora macrorrhina	Hook-billed kingfisher	25.87	1	0.59	1			Cacatuidae		0		1			-0.34	1
	Collocalia esculenta	Glossy swiftlet	-29.8	1	24.56	1			Cinclosomatidae		-0.34		1			19.87	1
	Egretta sacra	Pacific reef-egret	-27.26	1	0.59	1			Colluricinclidae		17.87		0.99			-1.02	0.99
	Cacatua galerita	Sulphur-crested cockatoo	-27.6	1	0.26	1			Columbidae		16.12		0.99			-1.07	1
	Ptilorrhoa caerulescens	Blue jewel-babbler	-1.39	0.17	26.47	1			Cracticidae		17.87		0.99			19.87	1
	Colluricincla megarhyncha	Little shrikethrush	-0.85	0.24	-1.19	1			Dicruridae		17.47		0.99			17.86	0.99
	Pseudorectes ferrugineus	Rusty pitohui	0	0.079.	0	1			Halcyonidae		16.69		0.99			17.93	0.99
	Pitohui uropygialis	Southern variable pitohui	-27.26	1	0.59	1			Hirundinidae		0		1			0	0.99
	Chalcophaps indica	Emerald ground dove	-3.05	<0.001***	-1.72	1			Laridae			16.49	0.99			-0.88	1
	Chalcophaps stephani	Stephan's dove	-28.06	1	-0.21	1			Megapodiidae		-0.8		1			-0.8	1
	Ducula bicolor	Pied imperial pigeon	-27.26	1	0.59	1			Melanocharitidae		18.97		0.99			18.69	1
	Ducula pistrinaria	Island imperial-pigeon	-2.49	0.001**	-0.65	1			Meliphagidae		17.4		0.99			18.56	0.99
	Ducula spilorrhoa	Torresian imperial pigeon	-28.23	1	-0.38	1			Monarchidae		17.3		0.99			17.09	0.99
	Gallicolumba rufigula	Cinnamon ground-dove	-27.26	1	0.59	1			Nectarinidae		16.13		0.99			17.89	0.99
	Ptilinopus pulchellus	Beautiful fruit dove	25.87	1	0.59	1			Pachycephalidae		17.59		0.99			-1.49	0.99
	Ptilinopus rivoli	White-bibbed fruit dove	-28.62	1	-0.76	1			Paradisaeidae		17.18		0.99			20.16	1
	Cracticus cassicus	Hooded butcherbird	-27.6	1	27.16	1			Phasianidae		0		1			0	0.99
	Melloria quoyi	Black butcherbird	25.87	1	0.59	1			Pittidae			0	1			0	1
	Dicaeum pectorale	Olive-crowned flowerpecker	-27.26	1	0.59	1			Psittacidae		-0.55		1			-0.55	1
	Dicrurus bracteatus	Spangled drongo	-1.71	0.02*	24.52	1			Ptilonorhynchidae		19.26		0.99			-0.59	1
	Todiramphus chloris	Collared kingfisher	-2.94	<0.001***	24.91	1			Rhipiduridae		17.72		0.99			-0.94	1
	Todiramphus sancta	Sacred kingfisher	-2.49	0.002**	-0.65	1			Sturnidae			17.23	0.99			-2.24	1
	Todiramphus saurophagus	Beach kingfisher	-27.26	1	0.59	1			Zosteropidae		17.74		0.99			16.88	0.99
	Syma torotoror	Yellow-billed kingfisher	25.87	1	0.59	1		Generalized linear model of infection prevalence of the parasite genera Haemoproteus and Plasmodium by unique host families sampled. Number of individuals sampled was set as a random variable to account for variation in sampling effort.
	Hirundo tahitica	Pacific swallow	-27.26	1	0.59	1
	Anous minutus	Black noddy	-2.3	0.006*	-0.52	1
	Sterna sumatrana	Black-naped tern	-27.85	1	0	1
	Megapodius freycinet	Dusky scrubfowl	-28.06	1	-0.21	1
	Melanocharis nigra	Black berrypecker	-27.85	1	0	1
	Oedistoma iliolophus	Dwarf longbill	1.5	1	24.96	1
	Oedistoma pygmaeum	Pygmy longbill	-27.26	0.05	53.73	1
	Toxorhamphus novaeguineae	Green-crowned longbill	-27.26	1	0.59	1
	Gavicalis versicolor	Varied honeyeater	-2.3	0.001**	-1.12	1
	Melilestes megarhynchus	Long-billed honeyeater	25.87	1	0.59	1
	Meliphaga aruensis	Puff-backed honeyeater	-28.06	1	28.26	1
	Myzomela albigula	White-chinned myzomela	-1.57	1	-1.44	1
	Philemon buceroides	Helmeted friarbird	-1.39	1	25.55	1
	Xanthotis flaviventer	Tawny-breasted honeyeater	-27.6	1	27.16	1
	Monarcha cinerascens	Island monarch	-28.72	1	-0.87	1
	Symposiachrus guttulus	Spot-winged monarch	-1.48	1	-1.38	1
	Symposiachrus manadensis	Hooded monarch	-0.69	0.039*	-0.21	1
	Monarcha melanopsis	Black-faced monarch	-27.26	0.42	0.59	1
	Symposiachrus trivirgatus	Spectacled monarch	-2.64	1	24.76	1
	Myiagra alecto	Shining flycatcher	-1.71	<0.001***	23.38	1
	Myiagra cyanoleuca	Satin flycatcher	-27.26	0.016*	0.59	1
	Leptocoma aspasia	Black sunbird	-3.02	0.029*	24.59	1
	Cinnyris jugularis	Yellow-bellied sunbird	-28.38	<0.001***	-0.52	1
	Pachycephala melanura	Mangrove golden whistler	-1.47	1	-1.54	1
	Pachycephala pectoralis	Australian golden whistler	-27.85	0.04*	0	1
	Cicinnurus regius	King bird-of-paradise	-1.39	0.16566	26.47	1
	Manucodia comrii	Curl-crested manucode	-27.6	0.999	27.16	1
	Gallus gallus	Red junglefowl	-27.26	1	0.59	1
	Pitta sordida	Hooded pitta	-27.26	1	0.59	1
	Eclectus roratus	Eclectus parrot	-27.26	1	0.59	1
	Lorius hypoinochrous	Purple-bellied lory	-27.85	0.999	0	1
	Trichoglossus haematodus	Coconut lorikeet	-28.06	1	-0.21	1
	Ailuroedus buccoides	White-eared catbird	0.69	0.33	-27.16	1
	Rhipidura leucophrys	Willie wagtail	-1.39	0.17	0	1
	Rhipidura leucothorax	White-bellied thicket fantail	-27.26	1	0.59	1
	Rhipidura rufifrons	Rufous fantail	-1.86	0.009**	-1.64	1
	Rhipidura rufiventris	Northern fantail	-1.39	0.17	0	1
	Rhipidura threnothorax	Sooty thicket-fantail	26.21	1	0.26	1
	Calidris acuminata	Sharp-tailed sandpiper	-27.26	1	0.59	1
	Aplonis cantoroides	Singing starling	-28.72	1	-0.87	1
	Aplonis metallica	Metallic starling	-1.79	0.012*	-2.35	1
	Zosterops atrifrons	Black-crowned white-eye	25.87	1	0.59	1
	Zosterops griseotinctus	Louisiade white-eye	-1.56	0.027*	23.48	1
Generalized linear mixed model of prevalence of the parasite genera Haemoproteus and Plasmodium by unique host species sampled. P-values annotation correlated to significance value (0.05 “.”; 0.01 “*”; 0.001 “**”; <0.001 “***”). Number of individuals sampled was set as a random variable to account for variation in sampling effort.
