# Supplementary material for: Prevalence and diversity of avian haemosporidian parasites across islands of Milne Bay Province, Papua New Guinea
Source: Parasitol Res. 2022 Apr 1;121(6):1621–30. doi: 10.1007/s00436-022-07490-y (PMC9098550; doi:10.1007/s00436-022-07490-y)
Supplement: Supplementary file 3 — (CSV 14 kb) [file 436_2022_7490_MOESM3_ESM.csv]

Lineage	GenBank Accession Number	Genus	STD*	Family	Genus	Species	Common Name	Locality
ALIBUC01	JN79177	L	NA	Ptilonorhynchidae	Aliuroedus	buccoides	White-eared catbird	Lowlands Mt. Bosavi
APLCAN01	JN792180	L	NA	Sturnidae	Aplonis	cantoroides	Singing starling	Bagaman Island
APLMET01	JN792164	H	3.2	Sturnidae	Aplonis	metallica	Metallic starling	Dawson Island
APLMET01	JN792164	H	3.2	Sturnidae	Aplonis	metallica	Metallic starling	Dawson Island
APLMET01	JN792164	H	3.2	Sturnidae	Aplonis	metallica	Metallic starling	Dawson Island
APLMET01	JN792164	H	3.2	Sturnidae	Aplonis	metallica	Metallic starling	Dawson Island
APLMET01	JN792164	H	3.2	Columbidae	Chalcophaps	indica	Common emerald dove	Duchess Island
APLMET01	JN792164	H	3.2	Meliphagidae	Gavicalis	versicolor	Varied honeyeater	Duchess Island
APLMET01	JN792164	H	3.2	Rhipiduridae	Rhipidura	leucophrys	Willie wagtail	Hummock Island
APLMET01	JN792164	H	3.2	Sturnidae	Aplonis	metallica	Metallic starling	Oiaveta Island
APLMET01	JN792164	H	3.2	Sturnidae	Aplonis	metallica	Metallic starling	Vakuta island
APLMET01	JN792164	H	3.2	Sturnidae	Aplonis	metallica	Metallic starling	Wameya Island
APLMET02	MW271614	H	NA	Sturnidae	Aplonis	metallica	Metallic starling	Vakuta island
APLMET03	MG976566	H	1	Sturnidae	Aplonis	metallica	Metallic starling	Vakuta island
APLMET03	MG976566	H	1	Sturnidae	Aplonis	metallica	Metallic starling	Vakuta island
APLMET03	MG976566	H	1	Sturnidae	Aplonis	metallica	Metallic starling	Yanaba Island
CICREG01	JN792156	H	NA	Paradisaeidae	Cicinnurus	regius	King bird-of-paradise	Lowlands Mt. Bosavi
CINREG01	JN792154	P	3	Paradisaeidae	Cicinnurus	regius	King bird-of-paradise	Lowlands Mt. Bosavi
CINREG01	JN792154	P	3	Meliphagidae	Meliphaga	aruensis	Puff-backed honeyeater	Normanby Island
CINREG01	JN792154	P	3	Meliphagidae	Meliphaga	aurensis	Puff-backed honeyeater	Normanby Island
CINREG01	JN792154	P	3	Melanocharitidae	Oedistoma	iliolophus	Dwarf longbill	Normanby Island
CINREG02	JN792153	P	NA	Paradisaeidae	Cicinnurus	regius	King bird-of-paradise	Panapompom Island
COLMEG01	JN792161	H	3	Colluricinclidae	Psuedorectes	ferrugineus	Rusty pitohui	Lowlands Mt. Bosavi
COLMEG01	JN792161	H	3	Pachycepgalidae	Colluricincla	megarhyncha	Little shrikethrush	Lowlands Mt. Bosavi
COLMEG02	JN792162	H	1	Pachycepgalidae	Colluricincla	megarhyncha	Little shrikethrush	Lowlands Mt. Bosavi
COLMEG02	JN792162	H	1	Pachycepgalidae	Colluricincla	megarhyncha	Little shrikethrush	Lowlands Mt. Bosavi
COLMEG02	JN792162	H	1	Pachycepgalidae	Colluricincla	megarhyncha	Little shrikethrush	Lowlands Mt. Bosavi
COLMEG03	MK061715	H	NA	Pachycepgalidae	Colluricincla	megarhyncha	Little shrikethrush	Normanby Island
COLMEG04	MF565828	H	NA	Pachycepgalidae	Colluricincla	megarhyncha	Little shrikethrush	Normanby Island
CRACAS01	JQ905579	P	NA	Cracticidae	Cracticus	cassicus	Hooded butcherbird	Normanby Island
DICBRA01	MF817763	H	3	Dicruridae	Dicrurus	bracteatus	Spangled drongo	Normanby Island
DICBRA01	MF817763	H	3	Monarchidae	Myiagra	alecto	Shining flycatcher	Normanby Island
DICBRA01	MF817763	H	3	Dicruridae	Dicrurus	bracteatus	Spangled drongo	Vakuta island
DICBRA01	MF817763	H	3	Dicruridae	Dicrurus	bracteatus	Spangled drongo	Vakuta island
DICBRA01	MF817763	H	3	Dicruridae	Dicrurus	bracteatus	Spangled drongo	Vakuta island
DUCPIS01	JN792185	H	NA	Columbidae	Ducula	pistrinaria	Island imperial pigeon	Rara Island
GAVVER01	JN792181	H	NA	Meliphagidae	Gavicalis	versicolor	Varied honeyeater	Kegawam Island
LEPASP01	MW271618	H	3	Meliphagidae	Philemon	buceroides	Helmeted friarbird	Vakuta island
LEPASP01	MW271618	H	3	Nectarinidae	Leptocoma	aspasia	Black sunbird	Wameya Island
LEPASP01	MW271618	H	3	Nectarinidae	Leptocoma	aspasia	Black sunbird	Wameya Island
LEPASP01	MW271618	H	3	Nectariniidae	Leptocoma	aspasia	Black sunbird	Wameya Island
LEPASP01	JN792170	P	3.6	Nectariniidae	Leptocoma	aspasia	Black sunbird	Dawson Island
LEPASP01	JN792170	P	3.6	Nectariniidae	Leptocoma	aspasia	Black sunbird	Dawson Island
LEPASP01	JN792170	P	3.6	Nectariniidae	Leptocoma	aspasia	Black sunbird	Dawson Island
LEPASP01	JN792170	P	3.6	Apodidae	Collocalia	esculenta	Glossy swiftlet	Gawa island
LEPASP01	JN792170	P	3.6	Meliphagidae	Philemon	buceroides	Helmeted friarbird	Vakuta Island
LEPASP02	MG976566	H	NA	Nectarinidae	Leptocoma	aspasia	Black sunbird	Normanby Island
LEPASP02	MN114076	P	NA	Nectariniidae	Leptocoma	aspasia	Black sunbird	Noapoi island
MANCOM01	MW271619	P	NA	Paradisaeidae	Manucodia	comrii	Curl-crested manucode	Normanby Island
MELARU01	JN792183	P	NA	Meliphagidae	Meliphaga	aruensis	Puff-backed honeyeater	Lowlands Mt. Bosavi
MELMAC01	JN792155	H	NA	Meliphagidae	Melidora	macrorrhina	Hook-billed kingfisher	Lowlands Mt. Bosavi
MELMEG01	JN792167	H	NA	Meliphagidae	Melilestes	megarhynchus	Long-billed honeyeater	Lowlands Mt. Bosavi
MELQUO01	JN792186	H	NA	Cracticidae	Melloria	quoyi	Black butcherbird	Lowlands Mt. Bosavi
MELQUO01	JN792176	L	NA	Cracticidae	Melloria	quoyi	Black butcherbird	Lowlands Mt. Bosavi
MYIALE01	JN792163	H	2.8	Monarchidae	Myiagra	alecto	Shining flycatcher	Bagaman Island
MYIALE01	JN792163	H	2.8	Monarchidae	Myiagra	alecto	Shining flycatcher	Bagaman Island
MYIALE01	JN792163	H	2.8	Monarchidae	Myiagra	alecto	Shining flycatcher	Dugemanu island
MYIALE01	JN792163	H	2.8	Monarchidae	Myiagra	alecto	Shining flycatcher	Gawa island
MYIALE01	JN792163	H	2.8	Monarchidae	Myiagra	alecto	Shining flycatcher	Gawa island
MYIALE01	JN792163	H	2.8	Monarchidae	Myiagra	alecto	Shining flycatcher	Gawa island
MYIALE01	JN792163	H	2.8	Nectarinidae	Leptocoma	aspasia	Black sunbird	Normanby Island
MYIALE01	JN792163	H	2.8	Monarchidae	Myiagra	alecto	Shining flycatcher	Nuratu Island
MYIALE01	JN792163	H	2.8	Monarchidae	Myiagra	alecto	Shining flycatcher	Nuratu Island
MYIALE01	JN792163	H	2.8	Monarchidae	Symposiachrus	trivirgatus	Spectacled monarch	Panapompom Island
MYIALE01	JN792163	H	2.8	Monarchidae	Symposiachrus	trivirgatus	Spectacled monarch	Panapompom Island
MYIALE01	JN792163	H	2.8	Laridae	Anous	minutus	Black noddy	Tuboa Island
MYIALE01	JN792163	H	2.8	Monarchidae	Myiagra	alecto	Shining flycatcher	Yanaba Island
MYIALE01	JN792163	H	2.8	Monarchidae	Myiagra	alecto	Shining flycatcher	Yanaba Island
MYIALE01	JN792163	H	2.8	Monarchidae	Myiagra	alecto	Shining flycatcher	Yanaba Island
MYZALB01	JN792157	H	1	Meliphagidae	Myzomela	albigula	White-chinned myzomela	Panamoti Island
MYZALB01	JN792157	H	1	Meliphagidae	Myzomela	albigula	White-chinned myzomela	Panamoti Island
MYZALB01	JN792157	H	1	Meliphagidae	Myzomela	albigula	White-chinned myzomela	Panapompom Island
MYZALB01	JN792157	H	1	Meliphagidae	Myzomela	albigula	White-chinned myzomela	Rara Island
MYZALB02	MX100324	H	NA	Meliphagidae	Myzomela	albigula	White-chinned myzomela	Panamoti Island
OEDILI01	AY714142	H	1	Melanocharitidae	Oedistoma	iliolophus	Dwarf longbill	Normanby Island
OEDILI02	MK061628	H	1	Melanocharitidae	Oedistoma	iliolophus	Dwarf longbill	Normanby Island
OEDILI02	MK061628	H	1	Melanocharitidae	Oedistoma	iliolophus	Dwarf longbill	Normanby Island
OEDILI02	MK061628	H	1	Melanocharitidae	Oedistoma	iliolophus	Dwarf longbill	Normanby Island
OEDILI02	MK061628	H	1	Melanocharitidae	Oedistoma	iliolophus	Dwarf longbill	Normanby Island
OEDILI02	MK061628	H	1	Melanocharitidae	Oedistoma	pygmaeum	Pygmy longbill	Normanby Island
OEDILI02	MK061628	H	1	Melanocharitidae	Oedistoma	iliolophus	Dwarf longbill	Normanby Island
OEDILI02	MK061628	H	1	Melanocharitidae	Oedistoma	iliolophus	Dwarf longbill	Normanby Island
OEDILI02	MK061628	H	1	Melanocharitidae	Oedistoma	iliolophus	Dwarf longbill	Normanby Island
PACMEL01	JN792171	H	1	Pachycephalidae	Pachycephala	melanura	Mangrove golden whistler	Bagaman Island
PACMEL01	JN792171	H	1	Pachycephalidae	Pachycephala	melanura	Mangrove golden whistler	Panapompom Island
PACMEL01	JN792171	H	1	Pachycephalidae	Pachycephala	melanura	Mangrove golden whistler	Panapompom Island
PACMEL01	JN792171	H	1	Pachycephalidae	Pachycephala	melanura	Mangrove golden whistler	Panapompom Island
PACMEL02	MW271617	H	NA	Pachycephalidae	Pachycephala	melanura	Mangrove golden whistler	Duchess Island
PHIBUC01	MW271616	H	NA	Meliphagidae	Philemon	buceroides	Helmeted friarbird	Vakuta island
PITURO01	JN792178	L	NA	Pachycephalidae	Pitohui	uropygialis	Southern variable pitohui	Lowlands Mt. Bosavi
PTICAE01	JN792168	H	4	Cinclosomatidae	Ptilorrhoa	caerulescens	Blue jewel-babbler	Lowlands Mt. Bosavi
PTICAE01	JN792168	H	4	Halcyoninae	Todiramphus	chloris	Collared kingfisher	Rara Island
PTICAE01	JN792168	H	4	Halcyoninae	Todiramphus	chloris	Collared kingfisher	Rara Island
PTICAE01	JN792172	P	1	Cinclosomatidae	Ptilorrhoa	caerulescens	Blue jewel-babbler	Lowlands Mt. Bosavi
PTICAE01	JN792172	P	1	Cinclosomatidae	Ptilorrhoa	caerulescens	Blue jewel-babbler	Lowlands Mt. Bosavi
PTIPUL01	JN792174	H	4	Columbidae	Ptilinopus	pulchellus	Beautiful fruit dove	Lowlands Mt. Bosavi
PTIPUL01	JN792174	H	4	Zosteropidae	Zosterops	griseotinctus	Louisiade white-eye	Panamoti Island
RHIRUF01	JN792158	H	1	Rhipiduridae	Rhipidura	rufifrons	Rufous fantail	Haszard Island
RHIRUF01	JN792158	H	1	Rhipiduridae	Rhipidura	rufifrons	Rufous fantail	Haszard Island
RHIRUF01	JN792158	H	1	Rhipiduridae	Rhipidura	rufifrons	Rufous fantail	Hummock Island
RHIRUF01	JN792158	H	1	Rhipiduridae	Rhipidura	rufifrons	Rufous fantail	Panapompom Island
RHIRUF01	JN792158	H	1	Rhipiduridae	Rhipidura	rufifrons	Rufous fantail	Panapompom Island
RHIRUF02	AY714156	H	3	Monarchidae	Symposiachrus	guttula	Spot-winged monarch	Normanby Island
RHIRUF02	AY714156	H	3	Rhipiduridae	Rhipidura	rufiventris	Northern fantail	Normanby Island
RHITHR01	JN792166	H	3	Ptilonorhynchidae	Ailuroedus	buccoides	White-eared catbird	Lowlands Mt. Bosavi
RHITHR01	JN792166	H	3	Rhipiduridae	Rhipidura	threnothorax	Sooty thicket-fantail	Lowlands Mt. Bosavi
RHITHR01	JN792166	H	3	Rhipiduridae	Rhipidura	threnothorax	Sooty thicket-fantail	Lowlands Mt. Bosavi
SYMGUT01	MW271615	H	NA	Monarchidae	Symposiachrus	guttula	Spot-winged monarch	Normanby Island
SYMGUT02	AY714191	H	4	Monarchidae	Symposiachrus	guttula	Spot-winged monarch	Normanby Island
SYMGUT02	AY714191	H	4	Monarchidae	Symposiachrus	guttula	Spot-winged monarch	Normanby Island
SYMGUT02	AY714191	H	4	Columbidae	Chalcophaps	indica	Common emerald dove	Nuratu Island
SYMMAN01	JN792169	H	2.9	Ptilonorhynchidae	Ailuroedus	buccoides	White-eared catbird	Lowlands Mt. Bosavi
SYMMAN01	JN792169	H	2.9	Monarchidae	Symposiachrus	manadensis	Hooded monarch	Lowlands Mt. Bosavi
SYMMAN01	JN792169	H	2.9	Monarchidae	Symposiachrus	manadensis	Hooded monarch	Lowlands Mt. Bosavi
SYMMAN01	JN792169	H	2.9	Monarchidae	Symposiachrus	guttulus	Spot-winged monarch	Lowlands Mt. Bosavi
SYMMAN01	JN792169	H	2.9	Colluricinclidae	Pseudorectes	ferrugineus	Rusty pitohui	Lowlands Mt. Bosavi
SYMMAN01	JN792179	L	NA	Monarchidae	Symposiachrus	manadensis	Hooded monarch	Lowlands Mt. Bosavi
SYMTOR01	AY714138	H	4	Halcyoninae	Syma	torotoro	Yellow-billed kingfisher	Normanby Island
SYMTOR01	AY714138	H	4	Zosteropidae	Zosterops	griseotinctus	Louisiade white-eye	Panamoti Island
SYMTRI01	JN792175	H	NA	Monarchidae	Symposiachrus	trivigatus	Spectacled monarch	Panapompom Island
SYMTRI01	JN792173	P	3	Meliphagidae	Xanthotis	flaviventer	Tawny-breasted honeyeater	Normanby Island
SYMTRI01	JN792173	P	3	Monarchidae	Symposiachrus	trivirgatus	Spectacled monarch	Panapompom Island
SYMTRI02	LC506179	P	3	Apodidae	Collocalia	esculenta	Glossy swiftlet	Gawa island
SYMTRI02	LC506179	P	3	Monarchidae	Myiagra	alecto	Shining flycatcher	Nuratu Island
SYMTRI02	LC506179	P	3	Monarchidae	Symposiachrus	trivirgatus	Spectacled monarch	Panamoti Island
TODCHL01	MK390834	P	NA	Halcyoninae	Todiramphus	chloris	Collared kingfisher	Duchess Island
TODSAN01	MK061667	H	2	Halcyoninae	Todiramphus	sancta	Sacred kingfisher	Duchess Island
TODSAN01	MK061667	H	2	Alcedinidae	Dacelo	gaudichaud	Rufous-bellied kookaburra	Lowlands Mt. Bosavi
ZOSATR01	DQ847193	H	NA	Zosteropidae	Zosterops	atrifrons	Brown-crowned white-eye	Normanby Island
ZOSGRI01	JN792160	H	3	Pachycephalidae	Pachycephala	melanura	Mangrove golden whistler	Duchess Island
ZOSGRI01	JN792160	H	3	Zosteropidae	Zosterops	griseotinctus	Louisiade white-eye	Duchess Island
ZOSGRI01	JN792160	H	3	Zosteropidae	Zosterops	griseotinctus	Louisiade white-eye	Hummock Island
ZOSGRI01	JN792160	H	3	Zosteropidae	Zosterops	griseotinctus	Louisiade white-eye	Hummock Island
ZOSGRI01	JN792160	H	3	Melanocharitidae	Oedistoma	iliolophus	Dwarf longbill	Normanby Island
ZOSGRI01	JN792160	H	3	Zosteropidae	Zosterops	griseotinctus	Louisiade white-eye	Panamoti Island
ZOSGRI01	JN792160	H	3	Zosteropidae	Zosterops	griseotinctus	Louisiade white-eye	Panamoti Island
ZOSGRI01	JN792160	H	3	Zosteropidae	Zosterops	griseotinctus	Louisiade white-eye	Panamoti Island
ZOSGRI01	JN792160	H	3	Zosteropidae	Zosterops	griseotinctus	Louisiade white-eye	Panamoti Island
ZOSGRI01	JN792160	H	3	Zosteropidae	Zosterops	griseotinctus	Louisiade white-eye	Panamoti Island
ZOSGRI01	JN792160	H	3	Zosteropidae	Zosterops	griseotinctus	Louisiade white-eye	Panamoti Island
ZOSGRI01	JN792182	P	3	Zosteropidae	Zosterops	griseotinctus	Louisiade white-eye	Hummock Island
ZOSGRI01	JN792182	P	3	Dicruridae	Dicrurus	bracteatus	Spangled drongo	Vakuta Island
ZOSGRI02	JN792159	H	1	Zosteropidae	Zosterops	griseotinctus	Louisiade white-eye	Haszard Island
ZOSGRI02	JN792159	H	1	Zosteropidae	Zosterops	griseotinctus	Louisiade white-eye	Haszard Island
ZOSGRI02	JN792159	H	1	Zosteropidae	Zosterops	griseotinctus	Louisiade white-eye	Hummock Island
ZOSGRI02	JN792159	H	1	Zosteropidae	Zosterops	griseotinctus	Louisiade white-eye	Hummock Island
ZOSGRI02	JN792159	H	1	Zosteropidae	Zosterops	griseotinctus	Louisiade white-eye	Hummock Island
ZOSGRI02	JN792159	H	1	Zosteropidae	Zosterops	griseotinctus	Louisiade white-eye	Hummock Island
ZOSGRI02	JN792159	H	1	Zosteropidae	Zosterops	griseotinctus	Louisiade white-eye	Panapompom Island
ZOSGRI02	JN792159	H	1	Zosteropidae	Zosterops	griseotinctus	Louisiade white-eye	Rara Island
ZOSGRI02	JN792159	H	1	Zosteropidae	Zosterops	griseotinctus	Louisiade white-eye	Rara Island
ZOSGRI03	JN792165	H	1	Zosteropidae	Zosterops	griseotinctus	Louisiade white-eye	Haszard Island
ZOSGRI03	JN792165	H	1	Zosteropidae	Zosterops	griseotinctus	Louisiade white-eye	Rara Island
ZOSGRI03	JN792165	H	1	Zosteropidae	Zosterops	griseotinctus	Louisiade white-eye	Rara Island
ZOSGRI04	JN792184	H	NA	Zosteropidae	Zosterops	griseotinctus	Louisiade white-eye	Rara Island
